# Supplementary material for: The temporal network of mobile phone users in Changchun Municipality, Northeast China
Source: Sci Data. 2018 Oct 30;5:180228. doi: 10.1038/sdata.2018.228 (PMC6207067; doi:10.1038/sdata.2018.228)
Supplement: Supplementary file 1 [file sdata2018228-isa1.zip]

Archive with 3 entries (3 files):
- i_Investigation.txt
- s_study_Du.txt
- a_assay_Du.txt
