# Supplementary material for: The temporal network of mobile phone users in Changchun Municipality, Northeast China
Source: Sci Data. 2018 Oct 30;5:180228. doi: 10.1038/sdata.2018.228 (PMC6207067; doi:10.1038/sdata.2018.228)
Supplement: Supplementary file 1 [file sdata2018228-isa1.zip › i_Investigation.txt]

# Investigation File generated for Scientific Data with Investigation File Authoring Tool version 0.1.0 on 10/09/2018 - This metadata file is CC0
ONTOLOGY SOURCE REFERENCE
Term Source Name	IAO	NCBITAXON	GAZ	ERO	OBI	GO
Term Source File	http://data.bioontology.org/ontologies/IAO	http://data.bioontology.org/ontologies/NCBITAXON	http://data.bioontology.org/ontologies/GAZ	http://data.bioontology.org/ontologies/ERO	http://data.bioontology.org/ontologies/OBI	http://data.bioontology.org/ontologies/GO
Term Source Version	2015-02-23	2016AB	$Revision: 1.512 $	2013-08-02	2014-08-18	releases/2014-08-30
Term Source Description	Information Artifact Ontology	National Center for Biotechnology Information (NCBI) Organismal Classification	Gazetteer	Eagle-I Research Resource Ontology	Ontology for Biomedical Investigations	Gene Ontology
INVESTIGATION
Investigation Identifier
Investigation Title
Investigation Description
Investigation Submission Date
Investigation Public Release Date
INVESTIGATION PUBLICATIONS
Investigation PubMed ID
Investigation Publication DOI
Investigation Publication Author List
Investigation Publication Title
Investigation Publication Status
Investigation Publication Status Term Accession Number
Investigation Publication Status Term Source REF
INVESTIGATION CONTACTS
Investigation Person Last Name
Investigation Person Mid Initials
Investigation Person First Name
Investigation Person Address
Investigation Person Phone
Investigation Person Fax
Investigation Person Email
Investigation Person Affiliation
Investigation Person Roles
Investigation Person Roles Term Accession Number
Investigation Person Roles Term Source REF
STUDY
Study Identifier	10.1038/sdata.2018.228
Study Title	The temporal network of mobile phone users in Changchun Municipality, Northeast China
Study Submission Date	16/03/2018
Study Public Release Date	30/10/2018
Study Description	http://www.nature.com/articles/sdata2018228#abstract
Study File Name	s_study_Du.txt
Comment[Subject Keywords]	/;//
Comment[Manuscript Licence]	CC BY-4.0
Comment[Experimental Metadata Licence]	CC0
Comment[Supplementary Information File Name]	
Comment[Supplementary Information File Type]	x-zip-compressed
Comment[Supplementary Information File URL]	http://www.nature.com/articles/sdata2018228#supplementary-information
Comment[Data Repository]	figshare
Comment[Data Record Accession]	doi:10.6084/m9.figshare.5946535.v2
Comment[Data Record URI]	https://doi.org/10.6084/m9.figshare.5946535.v2
STUDY DESIGN DESCRIPTORS
Study Design Type	network analysis objective	time series design
Study Design Type Term Accession Number	ERO:0100103	OBI:0500020
Study Design Type Term Source REF	ERO	OBI
STUDY PUBLICATIONS
Study PubMed ID
Study Publication DOI
Study Publication Author List
Study Publication Title
Study Publication Status
Study Publication Status Term Accession Number
Study Publication Status Term Source REF
STUDY FACTORS
Study Factor Name	day
Study Factor Type	spatiotemporal_instant
Study Factor Type Term Accession Number	http://www.ifomis.org/bfo/1.1/span#SpatiotemporalInstant
Study Factor Type Term Source REF	ERO
STUDY ASSAYS
Study Assay Measurement Type	locomotory behavior
Study Assay Measurement Type Term Accession Number	GO:0007626
Study Assay Measurement Type Term Source REF	GO
Study Assay Technology Type	network analysis
Study Assay Technology Type Term Accession Number	OBI:0200080
Study Assay Technology Type Term Source REF	OBI
Study Assay Technology Platform	""
Study Assay File Name	a_assay_Du.txt
STUDY PROTOCOLS
Study Protocol Name	Original data sources	Location correction	Defining the mobility network
Study Protocol Type	selection	error correction data transformation	network analysis operation
Study Protocol Type Term Accession Number	OBI:0001928	OBI:0000668	ERO:0100301
Study Protocol Type Term Source REF	OBI	OBI	ERO
Study Protocol Description			
Study Protocol URI	""	""	""
Study Protocol Version			
Study Protocol Parameters Name	""	""	""
Study Protocol Parameters Name Term Accession Number	""	""	""
Study Protocol Parameters Name Term Source REF	""	""	""
Study Protocol Components Name	""	""	""
Study Protocol Components Type	""	""	""
Study Protocol Components Type Term Accession Number	""	""	""
Study Protocol Components Type Term Source REF	""	""	""
STUDY CONTACTS
Study Person Last Name	Du	Yang	Gao	Huang	Huang	Bai
Study Person First Name	Zhanwei	Yongjian	Chao	Liping	Qiuyang	Yuan
Study Person Mid Initials						
Study Person Email	""	yyj@jlu.edu.cn	""	""	""	baiyuan722@gmail.com
Study Person Phone						
Study Person Fax						
Study Person Address						
Study Person Affiliation	College of Computer Science and Technology, Jilin University, 130012, Changchun, China	College of Computer Science and Technology, Jilin University, 130012, Changchun, China	College of Computer and Information Science & College of Software, Southwest University, Chongqing 400715, China	College of Computer Science and Technology, Jilin University, 130012, Changchun, China	College of Computer Science and Technology, Jilin University, 130012, Changchun, China	College of Computer Science and Technology, Jilin University, 130012, Changchun, China
Study Person Roles						
Study Person Roles Term Accession Number						
Study Person Roles Term Source REF						
Comment[Study Person ORCID]						
Comment[Funder]						
Comment[FundRef ID]						
Comment[Funder Term Source REF]						
Comment[Grant Identifier]						
