# Supplementary material for: The temporal network of mobile phone users in Changchun Municipality, Northeast China
Source: Sci Data. 2018 Oct 30;5:180228. doi: 10.1038/sdata.2018.228 (PMC6207067; doi:10.1038/sdata.2018.228)
Supplement: Supplementary file 1 [file sdata2018228-isa1.zip › s_study_Du.txt]

Source Name	Material Type	Term Source REF	Term Accession Number	Characteristics[organism]	Term Source REF	Term Accession Number	Characteristics[geographical location]	Term Source REF	Term Accession Number	Protocol REF	Sample Name	Factor Value[day]
Location data from anonymized mobile phone users in Changchun Municipality	data set	IAO	IAO:0000100	Homo sapiens	NCBITAXON	NCBITaxon:9606	Changchun City Prefecture	GAZ	GAZ:00010867	Original data sources	day 3	day 3
Location data from anonymized mobile phone users in Changchun Municipality	data set	IAO	IAO:0000100	Homo sapiens	NCBITAXON	NCBITaxon:9606	Changchun City Prefecture	GAZ	GAZ:00010867	Original data sources	day 4	day 4
Location data from anonymized mobile phone users in Changchun Municipality	data set	IAO	IAO:0000100	Homo sapiens	NCBITAXON	NCBITaxon:9606	Changchun City Prefecture	GAZ	GAZ:00010867	Original data sources	day 5	day 5
Location data from anonymized mobile phone users in Changchun Municipality	data set	IAO	IAO:0000100	Homo sapiens	NCBITAXON	NCBITaxon:9606	Changchun City Prefecture	GAZ	GAZ:00010867	Original data sources	day 6	day 6
Location data from anonymized mobile phone users in Changchun Municipality	data set	IAO	IAO:0000100	Homo sapiens	NCBITAXON	NCBITaxon:9606	Changchun City Prefecture	GAZ	GAZ:00010867	Original data sources	day 7	day 7
Location data from anonymized mobile phone users in Changchun Municipality	data set	IAO	IAO:0000100	Homo sapiens	NCBITAXON	NCBITaxon:9606	Changchun City Prefecture	GAZ	GAZ:00010867	Original data sources	day 8	day 8
Location data from anonymized mobile phone users in Changchun Municipality	data set	IAO	IAO:0000100	Homo sapiens	NCBITAXON	NCBITaxon:9606	Changchun City Prefecture	GAZ	GAZ:00010867	Original data sources	day 9	day 9
