# Supplementary material for: The temporal network of mobile phone users in Changchun Municipality, Northeast China
Source: Sci Data. 2018 Oct 30;5:180228. doi: 10.1038/sdata.2018.228 (PMC6207067; doi:10.1038/sdata.2018.228)
Supplement: Supplementary file 1 [file sdata2018228-isa1.zip › a_assay_Du.txt]

Sample Name	Protocol REF	Assay Name	Raw Data File	Comment[Data Repository]	Comment[Data Record Accession]	Comment[Data Record URI]	Protocol REF	Derived Data File	Comment[Data Repository]	Comment[Data Record Accession]	Comment[Data Record URI]	Factor Value[day]
day 3	Location correction	Day-3-temporal	Day-3-temporal.txt	figshare	doi:10.6084/m9.figshare.5946535.v2	https://doi.org/10.6084/m9.figshare.5946535.v2	Defining the mobility network	Distance-locations.txt	figshare	doi:10.6084/m9.figshare.5946535.v2	https://doi.org/10.6084/m9.figshare.5946535.v2	day 3
day 4	Location correction	Day-4-temporal	Day-4-temporal.txt	figshare	doi:10.6084/m9.figshare.5946535.v2	https://doi.org/10.6084/m9.figshare.5946535.v2	Defining the mobility network	Distance-locations.txt	figshare	doi:10.6084/m9.figshare.5946535.v2	https://doi.org/10.6084/m9.figshare.5946535.v2	day 4
day 5	Location correction	Day-5-temporal	Day-5-temporal.txt	figshare	doi:10.6084/m9.figshare.5946535.v2	https://doi.org/10.6084/m9.figshare.5946535.v2	Defining the mobility network	Distance-locations.txt	figshare	doi:10.6084/m9.figshare.5946535.v2	https://doi.org/10.6084/m9.figshare.5946535.v2	day 5
day 6	Location correction	Day-6-temporal	Day-6-temporal.txt	figshare	doi:10.6084/m9.figshare.5946535.v2	https://doi.org/10.6084/m9.figshare.5946535.v2	Defining the mobility network	Distance-locations.txt	figshare	doi:10.6084/m9.figshare.5946535.v2	https://doi.org/10.6084/m9.figshare.5946535.v2	day 6
day 7	Location correction	Day-7-temporal	Day-7-temporal.txt	figshare	doi:10.6084/m9.figshare.5946535.v2	https://doi.org/10.6084/m9.figshare.5946535.v2	Defining the mobility network	Distance-locations.txt	figshare	doi:10.6084/m9.figshare.5946535.v2	https://doi.org/10.6084/m9.figshare.5946535.v2	day 7
day 8	Location correction	Day-8-temporal	Day-8-temporal.txt	figshare	doi:10.6084/m9.figshare.5946535.v2	https://doi.org/10.6084/m9.figshare.5946535.v2	Defining the mobility network	Distance-locations.txt	figshare	doi:10.6084/m9.figshare.5946535.v2	https://doi.org/10.6084/m9.figshare.5946535.v2	day 8
day 9	Location correction	Day-9-temporal	Day-9-temporal.txt	figshare	doi:10.6084/m9.figshare.5946535.v2	https://doi.org/10.6084/m9.figshare.5946535.v2	Defining the mobility network	Distance-locations.txt	figshare	doi:10.6084/m9.figshare.5946535.v2	https://doi.org/10.6084/m9.figshare.5946535.v2	day 9
day 3	Location correction	Day-3-mobility	Day-3-mobility.txt	figshare	doi:10.6084/m9.figshare.5946535.v2	https://doi.org/10.6084/m9.figshare.5946535.v2	Defining the mobility network	Distance-locations.txt	figshare	doi:10.6084/m9.figshare.5946535.v2	https://doi.org/10.6084/m9.figshare.5946535.v2	day 3
day 4	Location correction	Day-4-mobility	Day-4-mobility.txt	figshare	doi:10.6084/m9.figshare.5946535.v2	https://doi.org/10.6084/m9.figshare.5946535.v2	Defining the mobility network	Distance-locations.txt	figshare	doi:10.6084/m9.figshare.5946535.v2	https://doi.org/10.6084/m9.figshare.5946535.v2	day 4
day 5	Location correction	Day-5-mobility	Day-5-mobility.txt	figshare	doi:10.6084/m9.figshare.5946535.v2	https://doi.org/10.6084/m9.figshare.5946535.v2	Defining the mobility network	Distance-locations.txt	figshare	doi:10.6084/m9.figshare.5946535.v2	https://doi.org/10.6084/m9.figshare.5946535.v2	day 5
day 6	Location correction	Day-6-mobility	Day-6-mobility.txt	figshare	doi:10.6084/m9.figshare.5946535.v2	https://doi.org/10.6084/m9.figshare.5946535.v2	Defining the mobility network	Distance-locations.txt	figshare	doi:10.6084/m9.figshare.5946535.v2	https://doi.org/10.6084/m9.figshare.5946535.v2	day 6
day 7	Location correction	Day-7-mobility	Day-7-mobility.txt	figshare	doi:10.6084/m9.figshare.5946535.v2	https://doi.org/10.6084/m9.figshare.5946535.v2	Defining the mobility network	Distance-locations.txt	figshare	doi:10.6084/m9.figshare.5946535.v2	https://doi.org/10.6084/m9.figshare.5946535.v2	day 7
day 8	Location correction	Day-8-mobility	Day-8-mobility.txt	figshare	doi:10.6084/m9.figshare.5946535.v2	https://doi.org/10.6084/m9.figshare.5946535.v2	Defining the mobility network	Distance-locations.txt	figshare	doi:10.6084/m9.figshare.5946535.v2	https://doi.org/10.6084/m9.figshare.5946535.v2	day 8
day 9	Location correction	Day-9-mobility	Day-9-mobility.txt	figshare	doi:10.6084/m9.figshare.5946535.v2	https://doi.org/10.6084/m9.figshare.5946535.v2	Defining the mobility network	Distance-locations.txt	figshare	doi:10.6084/m9.figshare.5946535.v2	https://doi.org/10.6084/m9.figshare.5946535.v2	day 9
